# Supplementary material for: Nitrogen Input Alters Root Exudation of Kandelia obovata and Nitrogen Cycling in Constructed Mangrove Wetlands
Source: Plants (Basel). 2026 Jun 15;15(12):1851. doi: 10.3390/plants15121851 (PMC13307435; doi:10.3390/plants15121851)
Supplement: Supplementary file 1 [file plants-15-01851-s001.zip]

Archive with 1 entries (1 files):
- plants-4329037-supplementary.pdf
